# Supplementary material for: Compatibility of Site-Specific Recombination Units between Mobile Genetic Elements
Source: iScience. 2019 Dec 26;23(1):100805. doi: 10.1016/j.isci.2019.100805 (PMC6957869; doi:10.1016/j.isci.2019.100805)
Supplement: Table S4. Primers Used in this Study, Related to Figures 2, 3, and Transparent Methods [file mmc2.xlsx]

## Sheet: Table_S4
	Table S4. Primers used in this study, related to Figures 2 and 3 and Transparent Methods.
	Primer	Sequence (5’ to 3’)a	Locationb and restriction sitec
	P1	TAAAAAAGTGCTCAAACAGCCGCATATTGA	cgeB sense strand +572
	P2	ATGACATGCTGCACTCGGTGTGAAAGGGCAGCTTC	ypqP anti-sense strand +361
	P3	ACCGAGTGCAGCATGTCATACTAAACCAGCACAAC	trnS-leu1 sense strand +146
	P4	TCTGTACTGATATTAATGAGCTGTTCATCACTC	ydcO anti-sense strand +396
	P5	TCATTAATATCAGTACAGATAAAGCTGTATATTAA	yotN anti-sense strand +212
	P6	GAGGATATGTCAAAGTATTCAATACTACACCAGG	yotJ sense strand +70
	P7	ACAGAGTGTCACGTTGACTC	yokC anti-sense strand +872
	P8	GAATTGAATTGATTGAAATTTTATGAAAAACCTTC	yokB sense strand -68
	P9	AATTTCAATCAATTCAATTCAGGGCGAACTATGAG	yddM sense strand +1054
	P10	CGACCATGCGTTTGGGCCAAGCGCGATTGTTGAAC	yddN sense strand +1072
	P11	GGCCCAAACGCATGGTCGCGCGTTTCGGTGATGAC	pUCS spc sense strand -348
	P12	CGGCCATCTCCTTGGGCGGTATTTCACACCGCATA	pUCS spc anti-sense strand +1072
	P13	CCAAGGAGATGGCCGACAATGGGTGCCACCAAGCT	ypqP sense strand +32
	P14	ACCACGTATTAACAAAGGAGGCACCAGTATGTCTG	msrA sense strand +7
	P15	TAGATTTCCTCCGACCTAAT	rapI sense strand -320
	P16	TCAAACCATGCGTTTGGGCCCCTTTTCAACAACTA	yddM anti-sense strand +1028
	P17	GGCCCAAACGCATGGTTTGACAGCTTATCA	pMF20 cat sense strand -288
	P18	CGGCCATCTCCTTGGGACATTAGAAAACCG	pMF20 cat anti-sense strand +684
	P19	ATGTCCCAAGGAGATGGCCGGCGAACTATGAGTTT	yddM sense strand +1057
	P20	GGCCCCAGCTTGGTAAATTCCATATCCAACCTAGG	IrpB sense strand +512
	P21	ATGGAAACGTCAGCCCTTTTAAAACAGCAAATTGC	ydcI sense strand +35
	P22	GTTTACCATGCGTTTGGGCCAGGCTCTTAACCTAG	ydcL sense strand +1323
	P23	GGCCCAAACGCATGGTAAACGTATATAGAT	pUCE191 ermC sense strand −370
	P24	CGGCCATCTCCTTGGTCGCGCGTTTCGGTG	pUCE191 ermC anti-sense strand +973
	P25	CGCGACCAAGGAGATGGCCGACTAAACCAGCACAA	ydcL anti-sense strand +1294
	P26	TGTGAACACAATGGGCTGCCATTCCGCCACGACCG	ydcl sense strand +1275
	P27	CCCATTGTGTTCACAGGAGATACAGCTTTATCTGT	ypqP anti-sense strand -15
	P28	TTGGAGTTAAAAAACATTGTTAATTCTTACAACAT	sprA sense strand +35
	P29	GTTTTTTAACTCCAATTTATTTCTCCTTTAACCAA	ydcL anti-sense strand -20
	P30	TAACGTTGGTAAGGTTCCAAAATATCACCTGCTCGTTAAC	sacV anti-sense strand -20
	P31	TTGGAACCTTACCAACGTTATGAGGAATTAAAG	yotN sense strand +33F
	P32	TTACTCTGCCTTCCTTTCCA	yotN anti-sense strand +158
	P33	AGGAAGGCAGAGTAAAAAGGCCCAAAATCTCAAAC	ydzL sense strand -4
	P34	CATCATCAATGGAAATACGATTCTTTTTGACATCG	ydcQ anti-sense strand +585
	P35	CTTGATCGATTCATTGGAATATGAAAGAGCCTTGG	rapI sense strand +613
	P36	TAAGATACTTACTACATCATATCTTTATTTACAAA	yddM anti-sense strand +1140
	P37	GTAGTAAGTATCTTAATATACAGCTTTATCT	yotN sense strand +230
	P38	GTCATTAATATCAGTACAGATAAAGCTGTAT	yotN anti-sense strand +217
	P39	ACTGATATTAATGACACCCGTGGAGGTTCAAGTCC	yddM sense strand +1210
	P40	TGATGCGGTTGCTGGTGCAGTGAGATGTAC	lrpA anti-sense strand +82
	P41	AATATCAGCTGTCAAATGATCTCCTGTCGC	phy anti-sense strand +745
	P42	CCATGCGTTTGGGCCATGACATGCTGCACTCGGTG	yodU anti-sense strand +376
	P43	GGCCCAAACGCATGGGATATCGCCGTATGTAAGGA	pJM114 kan gene -316
	P44	CGGCCATCTCCTTGGTAGACATCTAAATCTAGGTA	pJM114 kan gene +796
	P45	GGGCATAAATTTCCCGTCCCTGCTTTCTTTATACA	spoIVCA anti-sense strand +79
	P46	TTTCATTATTCATTACAAAAAGGGGGGGCATAAAT	yqaB anti-sense strand +497
	P47	TTCAATGCGCGCAAATGCATGAGGATTTCATTATT	spoIIIC anti-sense strand +22
	P48	CCAAGGAGATGGCCGGTTTTTTTCAATGCGCGCAA	spoIIIC anti-sense strand +43
	P49	ATGAAAGTGATAATCATCGAGGGAC	spoIVCA sense strand -70
	P50	TCGATGATTATCACTTTCATGGCTACACCCCCGTTTTCAC	yotM anti-sense strand +571
	P51	ATAAATCAATTTTATATCCCCCATTCAGTGACTGC	yokC anti-sense strand +493
	P52	CCATGCGTTTGGGCCGAATTGAATTGATTGAAATT	yokB sense strand -83
	P53	CCAAGGAGATGGCCGCTTCAAATTATTGTATTGTT	yokA sense strand -81
	P54	AAATTTAGCACCTCTTTATTTGTGTTTAATGTCAA	yokA anti-sense strand -35
	P55	AGAGGTGCTAAATTTGTGATAGCAATATATGTAAG	spoIVCA sense strand +20
	P56	CAAAGCTGGCGACGTATGCAGCGAGGTGTA	spoIVCA anti-sense strand +1551
	P57	ACGTCGCCAGCTTTGACAATGGGTGCCACCAAGCT	ypqP sense strand +32
	P58	CCATGCGTTTGGGCCAATAATTTGAAGGAATTGAA	sprA anti-sense strand -108
	P59	CCAAGGAGATGGCCGTTGTATTGTTTTCGTATTCA	sprA sense strand -71
	P60	GAACAAAACAAGGTTCCTTTGTTTTG	sprA anti-sense strand +1750
	P61	GCATAAGCTTAGCACCATGTACTGAGAAAGGGAAT	f3T ORF1 sense strand -7, HindIII
	P62	GCATGGATCCTGATCATCTTTCTACCGCAAACTCC	f3T ORF1 anti-sense strand +934, BamHI
	P63	GCATAAGCTTACCTTATAAAAAGAAGGTGATTATG	f3T ORF200 sense strand +1, HindIII
	P64	GCATGGATCCCTCTTGTCATTAATTCCAAATTAGG	f3T ORF200 anti-sense strand +67, BamHI
	P65	GCATAAGCTTAAGTCAAAATATGCGCGAGGAGGAG	kamA sense strand -6, HindIII
	P66	GCATGGATCCTCAGCCCTTCAATGATCTCCAAACC	kamA anti-sense strand +949, BamHI
	P67	GGATAACAATTAAGCTTGAGTTAACGAGGAGGTGA	sacV sense strand -5, HindIII
	P68	TCAACAAGCTGGGGATCCCTATAGTGGTATATAAC	sacV antisense strand +454, BamHI
	P69	TTTGGATCCTCGCTTTCGCAATTCGTCATC	spoIVCA antisense strand +262, BamHI
	P70	TTTAAGCTTCGATTGCTATCATTATTTA	spoIVCA sense strand -29, HindIII
	P71	ATAAAGCTTGAGGGACCGCAAGCTGACAAATGCAT	spoIVCA sense strand -51, HindIII
	P72	AGCAAAGCTTAAGGGGTGATGCATTTTATGAAAGT	spoIVCA sense strand -87, HindIII
	P73	GGAAGCTGCCCTTTCACAC	yodU sense strand +378
	P74	ATGTCAATGTAGCTGCA	ypqP anti-sense strand +228
	P75	GAGCCTACTAAACCAGCACAA	trnS-leu1 sense strand +145
	P76	CAGTCGTACGAGATTTTAAAACAGG	yddN sense strand +979
	P77	AGGATGCAGAGGACTTAATCTCC	spoIVCB sense strand +246
	P78	GTCAATCAGGCTTATTTCATTCCCT	spoIIIC anti-sense strand +108
	P79	TGTGATCTGTCAGAAGGAATAGGG	kamA sense strand +924
	P80	GTTCCGGATATGACGTAATCACAC	kamA anti-sense strand +1106
	P81	TTCATGAAGAATCCCCTCCGCATTCAGTCTCTTTC	kamA anti-sense strand +1383
	P82	TCAGTCTCTGAGTTAGCTAAATCATAAGATTGATA	f3T ORF1 anti-sense strand +337
	P83	GTGGCTGAGCCTATTATTGGTG	yodT sense strand +628
	P84	ACCTGACCCTTGTTTTATGGTTTC	yodT anti-sense strand +862
	P85	GCTATTCCGCTGGAAAAGGGACAAAG	spoIVCB sense strand +306
	P86	GGAGACGTCTTTTTTTGTTTTTTTCA	spoIIIC anti-sense strand +53
	P87	CCAGGTGATATAAACCATTCATCATCTGGAATGCC	f3T ORF201 anti-sense strand +235
	a Additional and mutated sequences that do not correspond to the original gene sequences were italicized.
	b The locations indicate the 3′ end positions of the primers relative to the first nucleotide of the coding sequences.
	c The recognition sites for restriction enzymes are underlines.
